# Supplementary material for: From Sea to Therapy: Development and Analytical Control of Recombinant Human CDKL5 Production in the Marine Bacterium Pseudoalteromonas haloplanktis TAC125
Source: Mar Drugs. 2026 Apr 24;24(5):151. doi: 10.3390/md24050151 (PMC13208570; doi:10.3390/md24050151)
Supplement: Supplementary file 1 [file marinedrugs-24-00151-s001.zip]

Archive with 5 entries (5 files):
- marinedrugs-4172747-supplementary 1.pdf
- Supplementary2_pET28a-6xHis-SUMO-GFP-3xFLAG.fasta
- Supplementary3_egfp_gene_insert.fasta
- Supplementary4_pET28a-6xHis-SUMO-3xFLAG.fasta
- Supplementary5_pB40-BCD2-CDKL5(G7opt).fasta
