# Supplementary material for: From Sea to Therapy: Development and Analytical Control of Recombinant Human CDKL5 Production in the Marine Bacterium Pseudoalteromonas haloplanktis TAC125
Source: Mar Drugs. 2026 Apr 24;24(5):151. doi: 10.3390/md24050151 (PMC13208570; doi:10.3390/md24050151)
Supplement: Supplementary file 1 [file marinedrugs-24-00151-s001.zip › Supplementary2_pET28a-6xHis-SUMO-GFP-3xFLAG.fasta]

>pET28a-6xHis-SUMO-GFP-3xFLAG
gtgaccaaacaggaaaaaaccgcccttaacatggcccgctttatcagaag
ccagacattaacgcttctggagaaactcaacgagctggacgcggatgaac
aggcagacatctgtgaatcgcttcacgaccacgctgatgagctttaccgc
agctgcctcgcgcgtttcggtgatgacggtgaaaacctctgacacatgca
gctcccggagacggtcacagcttgtctgtaagcggatgccgggagcagac
aagcccgtcagggcgcgtcagcgggtgttggcgggtgtcggggcgcagcc
atgacccagtcacgtagcgatagcggagtgtatactggcttaactatgcg
gcatcagagcagattgtactgagagtgcaccatatatgcggtgtgaaata
ccgcacagatgcgtaaggagaaaataccgcatcaggcgctcttccgcttc
ctcgctcactgactcgctgcgctcggtcgttcggctgcggcgagcggtat
cagctcactcaaaggcggtaatacggttatccacagaatcaggggataac
gcaggaaagaacatgtgagcaaaaggccagcaaaaggccaggaaccgtaa
aaaggccgcgttgctggcgtttttccataggctccgcccccctgacgagc
atcacaaaaatcgacgctcaagtcagaggtggcgaaacccgacaggacta
taaagataccaggcgtttccccctggaagctccctcgtgcgctctcctgt
tccgaccctgccgcttaccggatacctgtccgcctttctcccttcgggaa
gcgtggcgctttctcatagctcacgctgtaggtatctcagttcggtgtag
gtcgttcgctccaagctgggctgtgtgcacgaaccccccgttcagcccga
ccgctgcgccttatccggtaactatcgtcttgagtccaacccggtaagac
acgacttatcgccactggcagcagccactggtaacaggattagcagagcg
aggtatgtaggcggtgctacagagttcttgaagtggtggcctaactacgg
ctacactagaaggacagtatttggtatctgcgctctgctgaagccagtta
ccttcggaaaaagagttggtagctcttgatccggcaaacaaaccaccgct
ggtagcggtggtttttttgtttgcaagcagcagattacgcgcagaaaaaa
aggatctcaagaagatcctttgatcttttctacggggtctgacgctcagt
ggaacgaaaactcacgttaagggattttggtcatgaacaataaaactgtc
tgcttacataaacagtaatacaaggggtgttatgagccatattcaacggg
aaacgtcttgctctaggccgcgattaaattccaacatggatgctgattta
tatgggtataaatgggctcgcgataatgtcgggcaatcaggtgcgacaat
ctatcgattgtatgggaagcccgatgcgccagagttgtttctgaaacatg
gcaaaggtagcgttgccaatgatgttacagatgagatggtcagactaaac
tggctgacggaatttatgcctcttccgaccatcaagcattttatccgtac
tcctgatgatgcatggttactcaccactgcgatccccgggaaaacagcat
tccaggtattagaagaatatcctgattcaggtgaaaatattgttgatgcg
ctggcagtgttcctgcgccggttgcattcgattcctgtttgtaattgtcc
ttttaacagcgatcgcgtatttcgtctcgctcaggcgcaatcacgaatga
ataacggtttggttgatgcgagtgattttgatgacgagcgtaatggctgg
cctgttgaacaagtctggaaagaaatgcataaacttttgccattctcacc
ggattcagtcgtcactcatggtgatttctcacttgataaccttatttttg
acgaggggaaattaataggttgtattgatgttggacgagtcggaatcgca
gaccgataccaggatcttgccatcctatggaactgcctcggtgagttttc
tccttcattacagaaacggctttttcaaaaatatggtattgataatcctg
atatgaataaattgcagtttcatttgatgctcgatgagtttttctaagaa
ttaattcatgagcggatacatatttgaatgtatttagaaaaataaacaaa
taggggttccgcgcacatttccccgaaaagtgccacctgaaattgtaaac
gttaatattttgttaaaattcgcgttaaatttttgttaaatcagctcatt
ttttaaccaataggccgaaatcggcaaaatcccttataaatcaaaagaat
agaccgagatagggttgagtgttgttccagtttggaacaagagtccacta
ttaaagaacgtggactccaacgtcaaagggcgaaaaaccgtctatcaggg
cgatggcccactacgtgaaccatcaccctaatcaagttttttggggtcga
ggtgccgtaaagcactaaatcggaaccctaaagggagcccccgatttaga
gcttgacggggaaagccggcgaacgtggcgagaaaggaagggaagaaagc
gaaaggagcgggcgctagggcgctggcaagtgtagcggtcacgctgcgcg
taaccaccacacccgccgcgcttaatgcgccgctacagggcgcgtcccat
tcgccaAtccggatatagttcctcctttcagcaaaaaacccctcaagacc
cgtttagaggccccaaggggttatgctagttattgctcagcggtggcagc
agccaactcagcttcctttcgggctttgttagcagccggatctcagtggt
ggtggtggtggtggctcgagttatcagtctttatcatcatcatctttata
atcaatgtcatggtctttatagtcgccgtcgtgatccttgtaatcacctt
ggaaatataaattctcagagagctcgaattctttgtagagctcatccatg
ccatgtgtaatcccagcagcagttacaaactcaagaaggaccatgtggtc
acgcttttcgttgggatctttcgaaagggcagattgtgtcgacaggtaat
ggttgtctggtaaaaggacagggccatcgccaattggagtattttgttga
taatggtctgctagttgaacggaaccatcttcaatgttgtggcgaatttt
gaagttagctttgattccattcttttgtttgtctgccgtgatgtatacat
tgtgtgagttatagttgtactcgagtttgtgtccgagaatgtttccatct
tctttaaaatcaataccctttaactcgatacgattaacaagggtatcacc
ttcaaacttgacttcagcacgcgtcttgtagttcccgtcatctttgaaag
atatagtgcgttcctgtacataaccttcgggcatggcactcttgaaaaag
tcatgccgtttcatgtgatccggataacgggaaaagcattgaacaccata
ggtcagagtagtgacaagtgttggccatggaacaggtagttttccagtag
tgcaaataaatttaagggtgagttttccgtatgtagcatcaccttcaccc
tctccactgacagaaaatttgtgcccattaacatcaccatctaattcaac
aagaattgggacaactccagtgaaaagttcttctcctttgcttgaattcc
ctccaccTGTTCCATGCATGttaaTCAGAGCCCCGGCTGGggatccacca
atctgttcacggtgagcctcaataatatcgttatcctccatgtccaaatc
ttcaggggtctgatcagcttgaatgcgaataccgtcgtacaagaaacgta
aagagtccatttccttaccctgacgtttagcgaacgcttccattaagcga
cgtaaaggagtggtcttcttaatcttaaagaagatctctgaagagccatc
tgacacctttaaattgatgtgagtctcaggctttacttctggcttaacct
ctggcttagcttcttgatttacttctgagtccgaacccatatggctgccg
cgcggcaccaggccgctgctgtgatgatgatgatgatggctgctgcccat
ggtatatctccttcttaaagttaaacaaaattatttctagaggggaattg
ttatccgctcacaattcccctatagtgagtcgtattaatttcgcgggatc
gagatctcgatcctctacgccggacgcatcgtggccggcatcaccggcgc
cacaggtgcggttgctggcgcctatatcgccgacatcaccgatggggaag
atcgggctcgccacttcgggctcatgagcgcttgtttcggcgtgggtatg
gtggcaggccccgtggccgggggactgttgggcgccatctccttgcatgc
accattccttgcggcggcggtgctcaacggcctcaacctactactgggct
gcttcctaatgcaggagtcgcataagggagagcgtcgagatcccggacac
catcgaatggcgcaaaacctttcgcggtatggcatgatagcgcccggaag
agagtcaattcagggtggtgaatgtgaaaccagtaacgttatacgatgtc
gcagagtatgccggtgtctcttatcagaccgtttcccgcgtggtgaacca
ggccagccacgtttctgcgaaaacgcgggaaaaagtggaagcggcgatgg
cggagctgaattacattcccaaccgcgtggcacaacaactggcgggcaaa
cagtcgttgctgattggcgttgccacctccagtctggccctgcacgcgcc
gtcgcaaattgtcgcggcgattaaatctcgcgccgatcaactgggtgcca
gcgtggtggtgtcgatggtagaacgaagcggcgtcgaagcctgtaaagcg
gcggtgcacaatcttctcgcgcaacgcgtcagtgggctgatcattaacta
tccgctggatgaccaggatgccattgctgtggaagctgcctgcactaatg
ttccggcgttatttcttgatgtctctgaccagacacccatcaacagtatt
attttctcccatgaagacggtacgcgactgggcgtggagcatctggtcgc
attgggtcaccagcaaatcgcgctgttagcgggcccattaagttctgtct
cggcgcgtctgcgtctggctggctggcataaatatctcactcgcaatcaa
attcagccgatagcggaacgggaaggcgactggagtgccatgtccggttt
tcaacaaaccatgcaaatgctgaatgagggcatcgttcccactgcgatgc
tggttgccaacgatcagatggcgctgggcgcaatgcgcgccattaccgag
tccgggctgcgcgttggtgcggatatctcggtagtgggatacgacgatac
cgaagacagctcatgttatatcccgccgttaaccaccatcaaacaggatt
ttcgcctgctggggcaaaccagcgtggaccgcttgctgcaactctctcag
ggccaggcggtgaagggcaatcagctgttgcccgtctcactggtgaaaag
aaaaaccaccctggcgcccaatacgcaaaccgcctctccccgcgcgttgg
ccgattcattaatgcagctggcacgacaggtttcccgactggaaagcggg
cagtgagcgcaacgcaattaatgtaagttagctcactcattaggcaccgg
gatctcgaccgatgcccttgagagccttcaacccagtcagctccttccgg
tgggcgcggggcatgactatcgtcgccgcacttatgactgtcttctttat
catgcaactcgtaggacaggtgccggcagcgctctgggtcattttcggcg
aggaccgctttcgctggagcgcgacgatgatcggcctgtcgcttgcggta
ttcggaatcttgcacgccctcgctcaagccttcgtcactggtcccgccac
caaacgtttcggcgagaagcaggccattatcgccggcatggcggccccac
gggtgcgcatgatcgtgctcctgtcgttgaggacccggctaggctggcgg
ggttgccttactggttagcagaatgaatcaccgatacgcgagcgaacgtg
aagcgactgctgctgcaaaacgtctgcgacctgagcaacaacatgaatgg
tcttcggtttccgtgtttcgtaaagtctggaaacgcggaagtcagcgccc
tgcaccattatgttccggatctgcatcgcaggatgctgctggctaccctg
tggaacacctacatctgtattaacgaagcgctggcattgaccctgagtga
tttttctctggtcccgccgcatccataccgccagttgtttaccctcacaa
cgttccagtaaccgggcatgttcatcatcagtaacccgtatcgtgagcat
cctctctcgtttcatcggtatcattacccccatgaacagaaatccccctt
acacggaggcatca
