# Supplementary material for: From Sea to Therapy: Development and Analytical Control of Recombinant Human CDKL5 Production in the Marine Bacterium Pseudoalteromonas haloplanktis TAC125
Source: Mar Drugs. 2026 Apr 24;24(5):151. doi: 10.3390/md24050151 (PMC13208570; doi:10.3390/md24050151)
Supplement: Supplementary file 1 [file marinedrugs-24-00151-s001.zip › Supplementary3_egfp_gene_insert.fasta]

>egfp_gene_insert
TTTTTTAAGCTTAACCAGCCGGGGCTCTGATTAACATGCATGGAACAggt
ggagggaattcaagcaaaggagaagaacttttcactggagttgtcccaat
tcttgttgaattagatggtgatgttaatgggcacaaattttctgtcagtg
gagagggtgaaggtgatgctacatacggaaaactcacccttaaatttatt
tgcactactggaaaactacctgttccatggccaacacttgtcactactct
gacctatggtgttcaatgcttttcccgttatccggatcacatgaaacggc
atgactttttcaagagtgccatgcccgaaggttatgtacaggaacgcact
atatctttcaaagatgacgggaactacaagacgcgtgctgaagtcaagtt
tgaaggtgatacccttgttaatcgtatcgagttaaagggtattgatttta
aagaagatggaaacattctcggacacaaactcgagtacaactataactca
cacaatgtatacatcacggcagacaaacaaaagaatggaatcaaagctaa
cttcaaaattcgccacaacattgaagatggttccgttcaactagcagacc
attatcaacaaaatactccaattggcgatggccctgtccttttaccagac
aaccattacctgtcgacacaatctgccctttcgaaagatcccaacgaaaa
gcgtgaccacatggtccttcttgagtttgtaactgctgctgggattacac
atggcatggatgagctctacaaaGGCGGCGGTGGCTCTAAGCATGCTTTT
TT
