# Supplementary material for: From Sea to Therapy: Development and Analytical Control of Recombinant Human CDKL5 Production in the Marine Bacterium Pseudoalteromonas haloplanktis TAC125
Source: Mar Drugs. 2026 Apr 24;24(5):151. doi: 10.3390/md24050151 (PMC13208570; doi:10.3390/md24050151)
Supplement: Supplementary file 1 [file marinedrugs-24-00151-s001.zip › Supplementary4_pET28a-6xHis-SUMO-3xFLAG.fasta]

>pET28a-6xHis-SUMO-3xFLAG
ggactgttgggcgccatctccttgcatgcaccattccttgcggcggcggt
gctcaacggcctcaacctactactgggctgcttcctaatgcaggagtcgc
ataagggagagcgtcgagatcccggacaccatcgaatggcgcaaaacctt
tcgcggtatggcatgatagcgcccggaagagagtcaattcagggtggtga
atgtgaaaccagtaacgttatacgatgtcgcagagtatgccggtgtctct
tatcagaccgtttcccgcgtggtgaaccaggccagccacgtttctgcgaa
aacgcgggaaaaagtggaagcggcgatggcggagctgaattacattccca
accgcgtggcacaacaactggcgggcaaacagtcgttgctgattggcgtt
gccacctccagtctggccctgcacgcgccgtcgcaaattgtcgcggcgat
taaatctcgcgccgatcaactgggtgccagcgtggtggtgtcgatggtag
aacgaagcggcgtcgaagcctgtaaagcggcggtgcacaatcttctcgcg
caacgcgtcagtgggctgatcattaactatccgctggatgaccaggatgc
cattgctgtggaagctgcctgcactaatgttccggcgttatttcttgatg
tctctgaccagacacccatcaacagtattattttctcccatgaagacggt
acgcgactgggcgtggagcatctggtcgcattgggtcaccagcaaatcgc
gctgttagcgggcccattaagttctgtctcggcgcgtctgcgtctggctg
gctggcataaatatctcactcgcaatcaaattcagccgatagcggaacgg
gaaggcgactggagtgccatgtccggttttcaacaaaccatgcaaatgct
gaatgagggcatcgttcccactgcgatgctggttgccaacgatcagatgg
cgctgggcgcaatgcgcgccattaccgagtccgggctgcgcgttggtgcg
gatatctcggtagtgggatacgacgataccgaagacagctcatgttatat
cccgccgttaaccaccatcaaacaggattttcgcctgctggggcaaacca
gcgtggaccgcttgctgcaactctctcagggccaggcggtgaagggcaat
cagctgttgcccgtctcactggtgaaaagaaaaaccaccctggcgcccaa
tacgcaaaccgcctctccccgcgcgttggccgattcattaatgcagctgg
cacgacaggtttcccgactggaaagcgggcagtgagcgcaacgcaattaa
tgtaagttagctcactcattaggcaccgggatctcgaccgatgcccttga
gagccttcaacccagtcagctccttccggtgggcgcggggcatgactatc
gtcgccgcacttatgactgtcttctttatcatgcaactcgtaggacaggt
gccggcagcgctctgggtcattttcggcgaggaccgctttcgctggagcg
cgacgatgatcggcctgtcgcttgcggtattcggaatcttgcacgccctc
gctcaagccttcgtcactggtcccgccaccaaacgtttcggcgagaagca
ggccattatcgccggcatggcggccccacgggtgcgcatgatcgtgctcc
tgtcgttgaggacccggctaggctggcggggttgccttactggttagcag
aatgaatcaccgatacgcgagcgaacgtgaagcgactgctgctgcaaaac
gtctgcgacctgagcaacaacatgaatggtcttcggtttccgtgtttcgt
aaagtctggaaacgcggaagtcagcgccctgcaccattatgttccggatc
tgcatcgcaggatgctgctggctaccctgtggaacacctacatctgtatt
aacgaagcgctggcattgaccctgagtgatttttctctggtcccgccgca
tccataccgccagttgtttaccctcacaacgttccagtaaccgggcatgt
tcatcatcagtaacccgtatcgtgagcatcctctctcgtttcatcggtat
cattacccccatgaacagaaatcccccttacacggaggcatcagtgacca
aacaggaaaaaaccgcccttaacatggcccgctttatcagaagccagaca
ttaacgcttctggagaaactcaacgagctggacgcggatgaacaggcaga
catctgtgaatcgcttcacgaccacgctgatgagctttaccgcagctgcc
tcgcgcgtttcggtgatgacggtgaaaacctctgacacatgcagctcccg
gagacggtcacagcttgtctgtaagcggatgccgggagcagacaagcccg
tcagggcgcgtcagcgggtgttggcgggtgtcggggcgcagccatgaccc
agtcacgtagcgatagcggagtgtatactggcttaactatgcggcatcag
agcagattgtactgagagtgcaccatatatgcggtgtgaaataccgcaca
gatgcgtaaggagaaaataccgcatcaggcgctcttccgcttcctcgctc
actgactcgctgcgctcggtcgttcggctgcggcgagcggtatcagctca
ctcaaaggcggtaatacggttatccacagaatcaggggataacgcaggaa
agaacatgtgagcaaaaggccagcaaaaggccaggaaccgtaaaaaggcc
gcgttgctggcgtttttccataggctccgcccccctgacgagcatcacaa
aaatcgacgctcaagtcagaggtggcgaaacccgacaggactataaagat
accaggcgtttccccctggaagctccctcgtgcgctctcctgttccgacc
ctgccgcttaccggatacctgtccgcctttctcccttcgggaagcgtggc
gctttctcatagctcacgctgtaggtatctcagttcggtgtaggtcgttc
gctccaagctgggctgtgtgcacgaaccccccgttcagcccgaccgctgc
gccttatccggtaactatcgtcttgagtccaacccggtaagacacgactt
atcgccactggcagcagccactggtaacaggattagcagagcgaggtatg
taggcggtgctacagagttcttgaagtggtggcctaactacggctacact
agaaggacagtatttggtatctgcgctctgctgaagccagttaccttcgg
aaaaagagttggtagctcttgatccggcaaacaaaccaccgctggtagcg
gtggtttttttgtttgcaagcagcagattacgcgcagaaaaaaaggatct
caagaagatcctttgatcttttctacggggtctgacgctcagtggaacga
aaactcacgttaagggattttggtcatgaacaataaaactgtctgcttac
ataaacagtaatacaaggggtgttatgagccatattcaacgggaaacgtc
ttgctctaggccgcgattaaattccaacatggatgctgatttatatgggt
ataaatgggctcgcgataatgtcgggcaatcaggtgcgacaatctatcga
ttgtatgggaagcccgatgcgccagagttgtttctgaaacatggcaaagg
tagcgttgccaatgatgttacagatgagatggtcagactaaactggctga
cggaatttatgcctcttccgaccatcaagcattttatccgtactcctgat
gatgcatggttactcaccactgcgatccccgggaaaacagcattccaggt
attagaagaatatcctgattcaggtgaaaatattgttgatgcgctggcag
tgttcctgcgccggttgcattcgattcctgtttgtaattgtccttttaac
agcgatcgcgtatttcgtctcgctcaggcgcaatcacgaatgaataacgg
tttggttgatgcgagtgattttgatgacgagcgtaatggctggcctgttg
aacaagtctggaaagaaatgcataaacttttgccattctcaccggattca
gtcgtcactcatggtgatttctcacttgataaccttatttttgacgaggg
gaaattaataggttgtattgatgttggacgagtcggaatcgcagaccgat
accaggatcttgccatcctatggaactgcctcggtgagttttctccttca
ttacagaaacggctttttcaaaaatatggtattgataatcctgatatgaa
taaattgcagtttcatttgatgctcgatgagtttttctaagaattaattc
atgagcggatacatatttgaatgtatttagaaaaataaacaaataggggt
tccgcgcacatttccccgaaaagtgccacctgaaattgtaaacgttaata
ttttgttaaaattcgcgttaaatttttgttaaatcagctcattttttaac
caataggccgaaatcggcaaaatcccttataaatcaaaagaatagaccga
gatagggttgagtgttgttccagtttggaacaagagtccactattaaaga
acgtggactccaacgtcaaagggcgaaaaaccgtctatcagggcgatggc
ccactacgtgaaccatcaccctaatcaagttttttggggtcgaggtgccg
taaagcactaaatcggaaccctaaagggagcccccgatttagagcttgac
ggggaaagccggcgaacgtggcgagaaaggaagggaagaaagcgaaagga
gcgggcgctagggcgctggcaagtgtagcggtcacgctgcgcgtaaccac
cacacccgccgcgcttaatgcgccgctacagggcgcgtcccattcgccaA
tccggatatagttcctcctttcagcaaaaaacccctcaagacccgtttag
aggccccaaggggttatgctagttattgctcagcggtggcagcagccaac
tcagcttcctttcgggctttgttagcagccggatctcagtggtggtggtg
gtggtggctcgagttatcagtctttatcatcatcatctttataatcaatg
tcatggtctttatagtcgccgtcgtgatccttgtaatcaccttggaaata
taaattctcagagagctcgaattcggatccaccaatctgttcacggtgag
cctcaataatatcgttatcctccatgtccaaatcttcaggggtctgatca
gcttgaatgcgaataccgtcgtacaagaaacgtaaagagtccatttcctt
accctgacgtttagcgaacgcttccattaagcgacgtaaaggagtggtct
tcttaatcttaaagaagatctctgaagagccatctgacacctttaaattg
atgtgagtctcaggctttacttctggcttaacctctggcttagcttcttg
atttacttctgagtccgaacccatatggctgccgcgcggcaccaggccgc
tgctgtgatgatgatgatgatggctgctgcccatggtatatctccttctt
aaagttaaacaaaattatttctagaggggaattgttatccgctcacaatt
cccctatagtgagtcgtattaatttcgcgggatcgagatctcgatcctct
acgccggacgcatcgtggccggcatcaccggcgccacaggtgcggttgct
ggcgcctatatcgccgacatcaccgatggggaagatcgggctcgccactt
cgggctcatgagcgcttgtttcggcgtgggtatggtggcaggccccgtgg
ccggg
