# Supplementary material for: From Sea to Therapy: Development and Analytical Control of Recombinant Human CDKL5 Production in the Marine Bacterium Pseudoalteromonas haloplanktis TAC125
Source: Mar Drugs. 2026 Apr 24;24(5):151. doi: 10.3390/md24050151 (PMC13208570; doi:10.3390/md24050151)
Supplement: Supplementary file 1 [file marinedrugs-24-00151-s001.zip › Supplementary5_pB40-BCD2-CDKL5(G7opt).fasta]

>pB40-BCD2-CDKL5(G7opt)
ctttacagcacataattaatcgtcgcgattgggaaaataaggaggtcaaa
taatggctagcgcatggagccatccgcagtttgaaaaaggtggtggtagc
ggtggtggttcaggtggtagtgcatggtcacaccctcagtttgagaaagg
ttcggactcagaagtaaatcaagaagctaagccagaggttaagccagaag
taaagcctgagactcacatcaatttaaaggtgtcagatggctcttcagag
atcttctttaagattaagaagaccactcctttacgtcgcttaatggaagc
gttcgctaaacgtcagggtaaggaaatggactctttacgtttcttgtacg
acggtattcgcattcaagctgatcagacccctgaagatttggacatggag
gataacgatattattgaggctcaccgtgaacagattggtgggatgggtga
tgcggcacaacctgcacgtcgtgctcgtcgcactaaattagctgcatacg
cacgtaaagcagcacgtcaagctcgtgctggtggtggtggcagcaaaatc
cctaacattgggaatgtaatgaacaaattcgaaattcttggtgtagtagg
tgaaggtgcttacggtgttgtacttaaatgtcgtcacaaagagacacacg
aaatagtagcgatcaagaagttcaaagattctgaagagaatgaagaagta
aaagaaacaacactacgtgaactaaaaatgctgcgtacactaaagcaaga
aaacattgttgaattaaaagaggcttttcgacgtcgtggtaaactatatc
tggttttcgaatacgtagagaaaaacatgttggaattactagaagagatg
ccaaacggtgttccaccagaaaaagtaaaatcatatatctaccaacttat
caaagctatccattggtgtcataaaaacgacatagttcacagggacatta
aacctgagaacctacttatcagccataacgacgtacttaaactttgtgat
ttcggctttgctcgtaatctaagcgaaggcaacaatgcaaactatacaga
atacgtagctactcgttggtatcgcagccctgaacttctactaggtgcac
cttatggaaaatctgtagatatgtggtcagtaggatgtatccttggtgaa
ctttctgacggccagcctcttttcccaggtgagtcagaaatcgaccaact
tttcacaattcaaaaggtacttggtccattaccttctgaacaaatgaagc
ttttttactcaaatccacgttttcacggccttcgtttccccgctgtcaac
cacccacaatcacttgaacgtcgttacttaggtatactaaactcagttct
cctggatcttatgaaaaatttattaaaacttgatccagctgatcgctacc
tcactgaacagtgtctaaatcatccgacttttcagacacaacgtttatta
gaccgctcacctagccgttctgcaaagcgtaagccttaccacgtagaaag
ctcaactctcagcaaccgtaatcaagcaggcaagtctactgcacttcaat
ctcaccatcgcagcaacagcaaagacatccagaatctttctgttggtctt
ccacgtgccgatgaaggcttacctgcaaacgaatcttttctaaacggcaa
tcttgcaggcgctagtctttctccacttcacacaaaaacttatcaagcta
gcagccaaccaggaagtacttcaaaagatcttactaataataatatccca
cacctactttctccgaaagaggcaaaatcaaagactgagtttgatttcaa
catcgaccctaaaccttcagaaggtccaggtacaaagtaccttaaaagta
atagccgttcacagcaaaaccgtcattctttcatggaatcaagccaatct
aaagctggtacattacaaccaaacgaaaaacaatctcgccattcatacat
tgataccatcccacagagttctcgctctccatcttaccgcactaaagcta
aatctcatggtgcactaagcgactctaagagtgtatcaaacctttcagaa
gctcgtgctcagatcgcagagccgtctacgagtcgttattttccttcttc
ttgcttagacttaaactcacctacttctccaacgccaactcgtcactcag
atacacgtacgcttctgtctccaagtggtcgtaacaaccgcaatgagggt
actctggatagccgtcgtacgacaactcgtcacagtaaaactatggaaga
actaaaacttccagaacacatggactctagccattctcactctcttagtg
ctcctcacgagtctttctcatacggtttaggttacacttcaccattttct
agccagcaacgtcctcaccgtcattctatgtacgttacacgtgacaaagt
ccgtgctaaaggtttggacggttcactttctattgggcaaggtatggctg
ctcgtgcaaactctctacaactactatcaccacaacctggcgaacaatta
cctccagaaatgacagttgctcgttcttctgtaaaagaaacgtcacgtga
aggtacatcatcattccatacacgtcagaagagcgagggtggtgtttacc
acgacccacactctgacgatggtactgcaccaaaagaaaatagacatcta
tacaacgatccagtaccacgtcgtgttggtagcttctaccgcgttccttc
acctcgtcctgataacagctttcacgaaaataacgtttcaactcgtgtta
gttctctacctagtgaatcatcttctggcactaaccatagcaaacgtcaa
ccagcttttgacccttggaagtcacctgaaaacatcagccattcagaaca
gctaaaggaaaaggagaagcaaggttttttccgtagtatgaagaagaaga
agaagaagagccaaactgttccaaactctgattcaccagatcttcttact
cttcagaaaagcattcactctgcttctactccaagctcgcgtccgaagga
atggcgtcctgagaagatcagcgacttacaaactcaatctcaacctctaa
aatctttacgtaaacttcttcatttatcttctgcatctaatcaccctgct
agttctgatcctcgtttccaaccattaacagcacaacagactaaaaactc
gttttctgaaatccgcattcatccactgtcacaggcttcaggtggtagtt
ctaacatccgtcaggaaccagcacctaaaggtcgtcctgcacttcagcta
cctggtcaaatggacccaggttggcatgttagtagtgttactcgtagcgc
tactgagggtccatcatactctgaacaacttggcgcaaaatcaggtccaa
atggccatccatacaaccgtactaatcgcagtcgtatgccaaacttaaat
gatttaaaggaaactgctcttggcggcggtggctctgagaatttatattt
ccaaggtgattacaaggatcacgacggcgactataaagaccatgacattg
attataaagatgatgatgataaagactgataaccatgggaattcataata
gttaacctgaactctggttaagagatttactaacatattgaatcatcgtt
atatttaattttattttctctagccagaggttttcagtgaaaacaaggcg
aatatacgcgtcaatagctggcctattgcaagtaaattcaacgcagttag
cgctgaaaacagctgctgagataagtttattatccggacctcagggagct
ctccggatctgctggcgaaagggggatgtgctgcaaggcgattaagttgg
gtaacgccagggttttcccagtcacgacgttgtaaaacgacggccagtga
attaattcttgaagacgaaagggcctcgtgatacgcctatttttataggt
taatgtcatgataataatggtttcttagagcttacggccagcctcgcaga
gcaggattcccgttgagcaccgccaggtgcgaataagggacagtgaagaa
ggaacacccgctcgcgggtgggcctacttcacctatcctgcccggctgac
gccgttggatacaccaaggaaagtctacacgaaccctttggcaaaatcct
gtatatcgtgcgaaaaaggatggatataccgaaaaaatcgctataatgac
cccgaagcagggttatgcagcggaaaagatccgtcgattgcggccgcctt
atttaacataaaaaccgttatcggctatacgttgattttgatagaaacac
tgaaagagtagctggttaaaagcaagatgggagtaagatgggagcaagat
ggcataatatgccattattttaggtttgtttccgaagaagttagagtgtt
ttgtgaatttagcaattttagcaattttcgatctagagaaataaacacaa
acattgatcagaattagagatcacagtatgcttgcaggaattaaaaaagc
agcaattggcgttgcggcttttttgaagaatactttcagatgagttcaag
atcactgaaaatacactgtacatcaatatgtctgcaattctaccacgtaa
tcagtatatttcaagaactcacctaagcaagtatttaaacattttttgtt
gtttctattgatattggattacgggcaaaccaaccagcaaccaattaaaa
aaaagcagggcttaatctctccattggaaattaaaaagtaaaaaacaact
aaaagaaaaatacaccgttagatgggacggttttaaaataggtttgagta
acattaaaaaacgcctgagtgaatagatttttatctattggtttgatgct
ccacaggtcggacagtttggttagctgcgtgtctatgccccccttaatcc
ggcacagaaataacacctgacaatgagatttttcttttaacaacgccaaa
cattaatgatagctagggtaatgccgtaatacgggttacccccctatcaa
aaagacttctattgcctaaataacacccattctttatttgtttcttgttt
tccagagcaaataaccgagtcttacagttaaaactatagggggatcaatt
catgtgagcaaaaggcgcgccaaaggccaggaaccgtaaaaaggccgcgt
tgctggcgtttttccataggctccgcccccctgacgagcatcacaaaaat
cgacgctcaagtcagaggtggcgaaacccgacaggactataaagatacca
ggcgtttccccctggaagctccctcgtgcgctctcctgttccgaccctgc
cgcttaccggatacctgtccgcctttctcccttcgggaagcgtggcgctt
tctcatagctcacgctgtaggtatctcagttcggtgtaggtcgttcgctc
caagctgggctgtgtgcacgaaccccccgttcagcccgaccgctgcgcct
tatccggtaactatcgtcttgagtccaacccggtaagacacgacttatcg
ccactggcagcagccactggtaacaggattagcagagcgaggtatgtagg
cggtgctacagagttcttgaagtggtggcctaactacggctacactagaa
ggacagtatttggtatctgcgctctgctgaagccagttaccttcggaaaa
agagttggtagctcttgatccggcaaacaaaccaccgctggtagcggtgg
tttttttgtttgcaagcagcagattacgcgcagaaaaaaaggatctcaag
aagatcctttgatcttttctacggggtctgacgctcagtggaacgaaaac
tcacgttaagggattttggtcatgagattatcaaaaaggatcttcaccta
gatccttttaaattaaaaatgaagttttaaatcaatctaaagtagatatc
caataaaccggtaaaccagcaatagacataagcggctatttaacgaccct
gccctgaaccgacgaccgggtcgaatttgctttcgaatttctgccattca
tccgcttattatacttattcaggcgtagcaccaggcgtttaagggcacca
ataactgccttaaaaaaattacgccccgccctgccactcatcgcagtact
gttgtaattcattaagcattctgccgacatggaagccatcacagacggca
tgatgaacctgaatcgccagcggcatcagcaccttgtcgccttgcgtata
atatttgcccatggtgaaaacgggggcgaagaagttgtccatattggcca
cgtttaaatcaaaactggtgaaactcacccagggattggctgagacgaaa
aacatattctcaataaaccctttagggaaataggccaggttttcaccgta
acacgccacatcttgcgaatatatgtgtagaaactgccggaaatcgtcgt
ggtattcactccagagcgatgaaaacgtttcagttgctcatggaaaacgg
tgtaacaagggtgaacactatcccatatcaccagctcaccgtctttcatt
gccatacggaattccggatgagcatcatcaggcgggcaagaatgtgaata
aaggccggataaaacttgtgcttatttttctttacggtctttaaaaaggc
cgtaatatccagctgaacggtctggttataggtacattgagcaactgact
gaaatgcctcaaaatgttctttacgatgccattgggatatatcaacggtg
gtatatccagtgatttttttctccattttagcttccttagctcctgaaaa
tctcgataactcaaaaaatacgcccggtagtgatcttatttcattatggt
gaaagttggaacctcttacgtgccgatcaacgtctcattttcgccaaaag
ttggcccagggcttcccggtatcaacagggacaccaggatttatttattc
tgcgaagtgatcttccgtcacaggtatttattcggcgcaaagggcctcgt
gatacgcctatttttataggttaatgtcatgataataatggtttcttaga
cgtcagatctgtgcgggcctcttcgctattacgccagctggcgaaagggg
gatgtgctgcaaggcgattaagttgggtaacgccagggttttcccagtca
cgacgttgtaaaacgacggccagtgccaagcttgcatgcaccatgataac
gatgattattttacagatctaatgccgtggggggcttagctagacttcga
ttatagctaagctgtctgtacacacttcatcactttgaagtaggggagtc
tgagattaaaattcgcttgtcgtagttgcttacctaattagccttctagc
ttactccaagaaagtatcaattttcctgaactcactaggcgctataccca
ctgattttttaaaccgtttagagaaattaaatatattaggataccccacg
taaacggcaatatgtgcaataggccagcgggtatttaataataagttttt
agcccgctctattcgtaaataaataagctgttgtatggggcttttaccaa
attgagctagacataaacgatgtaaatgcggcggtgagtaatgtgcatac
tcgcacattttctttattgtccaaccaaactgtaaacgcttatctacctc
ttcaaataaaccaattaaacgattatgcgccgccccctgagagttgtttt
gtaacgtagtatttaaataatgacttaaaacaggcgttacgctttcgcgt
aagttagcgttgggttcgctgtataaaagctccatagcaagatgcaacga
ctctagcttttgatcggttaataccaatgcttgcgcaaggtttaaatgct
tccaacgtttggtgtttgcaaggtttaaccaaatcacatcccaatgttcc
ccatctattttaacttcaaaactttgcttagctggtaacacaataagtgt
attggcattaagcgtgtactgctcattttgtgtggttaatttaccttgcc
ccgcaagcgtataaaaaagcgtatgttctaagggggctgtacgtgccacg
caataacgccccaataggtttgaacaacctgctagggctatttctaggtt
tggcatttgtgcgagcgtttgtgaatctataaagcgctctgtgcagtgcg
ggccaatatcgagtatatctttaatgttgtagcgcataatacaatgatag
ctttggataaataaatgagagctttaagcataacccctgtgattattttt
agctatatttagcgcattataattgcccgtttatgcaacaggaataaaca
tgacct
